# Supplementary material for: Facilitators and inhibitors of attitude and word-of-mouth intention toward adoption of digital municipal service systems: A stimulus-organism-response approach
Source: PLoS One. 2024 Dec 18;19(12):e0315009. doi: 10.1371/journal.pone.0315009 (PMC11654987; doi:10.1371/journal.pone.0315009)
Supplement: S1 Data — (XLSX) [file pone.0315009.s003.xlsx]

## Sheet: Final Data UIU
Gender	Age	Education level	SV1	SV2	SV3	EPV1	EPV2	EPV3	IB1	IB2	QV1	QV2	QV3	QV4	WOM1	WOM2	WOM3	COV1	COV2	COV3	INV1	INV2	INV3	ATT1	ATT2	ATT3	ATT4	UB1	UB2	UB3	UB4	CV1	CV2	CV3	RB1	RB2	RB3	TB1	TB2	TB3	TB4
2	2	2	4	5	3	5	2	5	3	4	2	3	3	3	3	5	4	2	4	4	3	4	2	3	6	7	3	3	4	3	3	4	5	6	3	4	4	5	3	4	5
2	2	2	7	7	7	7	6	7	7	7	7	4	6	4	7	7	6	7	7	7	7	7	7	7	7	7	7	1	1	1	1	7	7	7	4	3	4	1	1	2	1
1	2	2	5	6	7	7	6	5	6	7	5	5	5	4	5	5	5	6	5	6	5	6	5	5	7	7	6	3	3	3	3	5	5	4	4	5	5	1	3	2	2
2	3	3	7	6	6	7	6	7	6	6	6	4	5	4	7	7	6	6	6	5	6	7	7	6	6	7	7	2	3	3	2	6	6	7	4	4	5	3	2	3	1
2	3	2	5	7	6	4	5	4	4	5	3	4	3	3	4	5	5	4	4	4	4	4	4	6	6	6	4	2	1	3	5	4	6	6	5	7	6	5	3	5	5
2	3	3	4	7	6	6	6	2	5	6	3	3	4	3	5	6	5	6	5	6	6	5	5	6	4	6	6	3	3	1	3	6	4	6	6	7	7	2	2	2	1
1	1	1	5	6	5	2	2	5	4	5	4	2	5	3	4	5	5	4	2	4	4	4	5	3	5	5	5	3	4	3	3	5	3	3	4	3	4	4	3	4	4
2	3	2	6	6	6	6	5	5	5	6	5	4	5	2	6	6	5	5	6	6	5	6	6	6	6	6	6	2	2	3	2	6	6	6	5	6	5	3	2	2	2
1	3	3	4	5	5	3	3	3	6	7	4	3	3	3	4	5	5	4	5	5	4	5	4	4	5	5	5	4	4	1	4	6	6	4	7	7	6	3	3	4	3
1	4	2	5	6	6	5	6	5	6	5	5	3	5	1	5	6	5	6	5	6	4	5	6	5	6	6	6	2	3	5	5	6	5	6	5	3	5	2	4	2	3
1	2	2	7	7	7	6	6	7	6	7	6	5	6	6	6	7	6	7	7	7	7	7	7	7	7	7	7	3	3	2	3	5	6	6	2	3	2	1	2	3	1
1	3	2	3	5	2	3	2	4	2	3	4	3	4	4	3	4	5	2	3	2	2	2	3	4	2	4	4	2	2	2	2	3	4	2	4	5	5	5	4	6	6
2	2	2	7	6	7	7	7	6	7	7	7	5	7	6	7	7	6	7	7	6	7	7	7	7	7	7	7	1	1	1	1	7	7	7	5	4	5	1	1	2	1
2	2	3	6	6	6	5	6	6	5	6	5	5	5	4	6	6	7	6	6	6	6	6	6	5	5	6	7	3	4	1	3	6	5	3	6	7	7	2	3	2	2
1	1	1	7	5	7	4	2	7	5	6	7	5	7	3	4	5	5	5	5	6	6	7	7	4	4	7	7	4	4	1	1	6	4	4	5	4	5	3	1	2	3
2	3	3	3	4	4	6	7	7	5	5	3	3	4	3	6	6	7	5	5	5	6	5	6	3	4	6	5	5	4	2	3	5	3	4	5	6	5	2	2	4	3
2	2	2	5	4	4	5	6	4	6	5	4	4	4	4	4	5	4	4	5	5	5	5	5	5	4	5	6	3	4	3	2	5	6	5	3	4	4	3	4	3	4
1	3	3	6	6	7	6	6	4	6	5	4	2	4	3	6	6	6	6	4	6	4	5	5	7	5	7	6	1	1	1	1	5	7	5	5	4	5	2	3	2	4
2	1	1	6	7	6	6	5	7	5	6	7	2	6	3	6	7	6	5	6	6	5	7	6	4	6	7	7	3	4	3	4	6	4	6	4	5	5	1	2	2	2
1	2	3	4	6	5	5	4	6	6	7	5	6	5	5	6	7	6	6	6	5	4	6	4	5	7	7	7	3	1	1	1	7	4	6	6	5	6	3	3	3	1
2	3	2	7	6	6	6	4	7	6	6	5	1	6	2	5	7	6	6	6	7	6	6	7	2	5	7	7	4	3	5	5	5	6	6	2	3	2	2	2	4	2
1	2	2	5	6	4	5	4	6	6	5	5	5	4	2	6	6	5	6	5	6	4	4	6	3	2	6	6	5	6	2	2	6	3	2	4	3	4	4	4	2	3
2	3	2	6	6	5	6	6	6	7	7	4	4	5	5	5	7	5	7	6	7	5	7	5	7	5	7	7	2	3	1	1	7	5	7	4	5	5	1	2	2	2
1	3	2	5	6	7	5	6	7	6	7	5	4	6	4	6	7	6	5	7	7	6	6	7	7	5	7	5	2	3	3	3	7	5	7	5	4	4	2	3	2	3
1	2	2	5	7	6	6	4	6	7	7	6	1	7	1	5	7	6	6	5	6	6	7	6	6	5	7	6	2	3	5	5	7	6	7	4	6	5	2	5	2	1
1	3	2	5	6	6	5	5	5	6	7	7	6	5	6	5	6	5	6	6	6	6	6	6	5	5	6	6	3	3	3	3	3	4	5	6	5	5	2	2	2	2
1	2	2	6	5	6	6	7	5	5	6	4	3	5	4	6	6	5	7	6	7	6	6	7	5	6	7	6	6	3	3	2	5	5	4	5	4	5	3	4	4	4
2	2	3	5	6	6	5	6	6	6	6	5	5	4	4	6	6	5	6	4	5	6	6	6	5	7	7	7	3	4	3	3	6	5	7	4	5	5	5	4	3	3
2	2	2	4	6	5	5	5	3	5	6	4	4	2	3	5	6	4	5	5	5	5	5	5	2	5	5	3	2	3	2	2	5	5	5	5	4	5	3	2	3	4
2	3	2	5	7	7	5	5	6	4	4	6	5	5	4	5	6	4	6	6	5	5	6	7	5	5	7	7	2	1	3	2	3	3	5	4	4	3	2	2	2	2
2	2	3	5	3	5	3	6	4	7	7	4	1	3	2	4	5	5	5	4	3	3	3	3	3	3	5	4	3	3	3	4	7	6	7	5	5	5	5	5	6	5
1	2	3	7	7	6	7	4	4	4	4	7	4	4	4	7	7	7	4	4	5	4	6	4	5	4	7	7	3	4	1	1	6	5	6	6	7	7	4	3	3	4
2	1	1	4	5	5	7	7	5	7	7	4	2	4	3	5	5	5	5	3	6	4	5	7	7	3	7	6	2	2	2	2	7	7	7	5	5	4	3	3	4	3
2	3	3	2	3	4	2	2	7	5	5	2	3	6	3	5	6	5	4	2	2	2	1	2	4	3	6	6	2	2	2	2	4	3	6	5	4	5	4	5	4	4
1	1	2	6	6	6	5	5	5	6	7	6	4	3	6	6	6	5	6	5	4	6	6	5	6	6	6	6	3	3	2	3	6	6	6	3	2	2	3	3	2	4
1	3	2	4	3	4	5	5	5	4	5	4	4	3	3	5	6	6	3	4	2	4	3	4	4	4	4	5	4	4	4	3	4	4	4	4	4	3	4	4	3	3
1	4	2	6	6	6	7	6	7	6	5	4	6	4	4	7	6	7	7	6	7	7	6	7	6	7	7	7	1	1	1	1	5	5	6	7	7	6	2	1	1	3
2	3	3	5	7	6	6	5	4	6	5	5	2	4	4	5	5	4	6	4	5	6	6	5	4	6	6	6	4	2	2	2	5	4	6	3	4	4	3	2	3	2
1	3	3	6	4	6	6	6	7	6	5	4	3	4	4	5	5	5	6	5	7	7	6	6	6	7	7	6	2	1	1	2	6	6	7	6	5	5	3	2	1	2
2	1	1	5	5	5	4	5	4	5	5	4	3	4	4	6	6	5	5	5	5	4	4	5	5	4	5	5	2	2	2	2	5	5	4	5	5	4	4	3	3	4
2	2	2	5	6	5	5	6	3	5	4	3	3	5	1	6	5	5	5	4	5	3	4	4	6	4	6	5	5	5	5	5	4	6	4	5	3	5	3	3	4	3
1	2	2	6	5	5	6	6	6	6	6	4	3	5	2	5	5	5	6	6	5	6	7	7	4	7	7	6	1	3	3	3	7	6	7	5	5	4	2	3	4	2
2	3	2	6	7	7	6	6	6	7	6	5	4	5	5	5	6	4	7	6	6	6	6	6	4	6	7	7	2	3	3	3	6	4	6	5	3	5	2	3	2	2
1	2	3	2	5	4	4	2	1	4	3	2	3	4	4	6	6	5	3	3	4	4	4	6	2	3	6	4	3	3	1	3	5	4	3	5	4	5	4	4	2	4
1	1	1	3	4	5	4	1	1	6	6	2	1	1	2	4	4	5	5	4	5	5	5	4	4	3	5	5	5	3	3	3	7	5	3	4	5	4	4	4	4	5
1	3	2	4	3	4	3	2	2	5	6	4	2	2	2	3	4	5	4	4	4	5	4	3	3	3	5	4	3	3	3	3	6	6	4	5	6	5	4	4	5	5
1	1	2	4	6	2	1	1	3	6	5	3	1	3	1	6	6	5	3	2	3	3	5	4	7	3	7	5	1	5	1	3	6	3	2	4	3	4	5	3	3	5
1	1	2	4	5	5	4	3	5	6	5	4	3	3	3	3	4	5	3	2	4	3	5	5	3	4	5	5	4	3	4	4	2	4	5	5	5	5	5	4	5	5
1	4	3	5	6	6	3	4	6	4	4	2	2	2	1	6	7	6	4	4	5	3	5	5	6	6	6	5	2	2	2	3	5	6	6	6	7	7	3	3	3	1
2	3	2	5	5	5	5	3	3	4	5	4	4	4	3	5	6	5	4	5	5	4	4	3	4	5	5	6	1	1	1	1	4	6	7	5	6	5	4	4	3	2
1	1	1	2	4	4	2	2	2	7	7	4	2	4	4	4	4	5	1	1	3	1	2	3	4	4	4	4	1	1	1	1	4	4	4	5	5	5	5	4	5	4
2	3	3	7	7	7	7	7	7	7	7	7	7	7	7	7	7	6	7	7	7	7	7	7	7	7	7	7	2	2	2	2	7	7	7	5	4	5	1	1	2	1
1	3	3	4	6	6	5	4	2	4	5	5	3	3	3	5	6	5	5	6	7	4	5	6	5	5	7	7	2	3	1	1	5	5	7	5	4	5	4	4	2	3
2	3	2	5	4	4	6	6	7	5	5	4	1	4	3	6	6	7	5	4	5	5	5	5	5	4	5	5	3	4	2	2	5	3	4	5	6	5	4	3	2	2
2	2	3	6	7	5	1	1	3	5	6	6	1	3	1	5	6	5	5	4	3	4	6	4	6	6	7	6	2	2	1	2	4	6	6	5	5	3	4	1	1	1
2	1	3	4	4	4	5	1	5	4	5	5	1	2	1	4	5	5	5	5	6	5	6	4	6	4	6	5	1	1	1	1	3	4	5	5	6	5	4	4	3	4
2	3	2	4	4	4	4	3	3	6	6	4	1	3	1	4	5	4	4	3	4	3	5	5	4	4	5	5	4	4	3	3	6	4	6	5	5	4	5	3	3	3
1	3	2	5	7	6	6	6	3	5	4	5	5	6	5	5	6	5	5	4	6	4	5	6	3	4	6	7	1	1	1	1	4	3	4	3	5	5	3	2	4	3
1	2	2	1	3	3	2	3	3	5	5	1	2	3	1	4	4	3	5	5	6	5	5	5	4	5	6	6	2	3	2	2	4	4	5	3	3	4	2	3	3	2
2	1	2	5	7	6	7	5	7	5	6	7	5	6	4	7	7	6	7	7	6	7	6	7	6	7	7	7	5	4	5	5	7	6	7	4	6	5	1	1	3	2
2	3	3	6	4	5	6	4	5	5	6	6	5	6	5	6	6	5	6	5	6	6	6	6	6	6	6	6	2	2	2	2	4	5	6	5	4	5	2	3	2	2
2	2	3	5	6	6	4	5	6	3	2	5	4	6	3	6	6	5	5	3	4	5	6	5	5	5	6	6	3	3	3	3	5	5	6	5	4	5	3	2	2	2
1	2	2	6	6	7	5	4	6	7	6	7	1	4	4	4	4	5	4	3	3	4	5	4	5	7	7	5	3	3	1	3	5	7	7	4	5	5	5	1	3	4
1	2	2	7	5	4	5	4	3	4	5	5	3	6	2	5	6	6	4	5	6	6	6	6	5	4	7	3	3	3	3	2	6	5	4	5	6	6	2	3	4	3
2	1	1	7	6	7	6	7	7	7	5	5	2	4	6	6	6	5	7	7	7	7	7	7	6	5	7	7	3	3	3	3	4	7	7	4	5	5	2	3	4	3
2	3	2	6	7	7	5	4	5	4	5	7	4	5	3	5	6	5	4	5	3	2	4	4	7	3	7	7	4	4	7	4	5	4	3	4	5	5	2	2	3	3
1	1	2	5	6	4	4	4	4	5	5	5	3	5	4	4	6	5	5	5	5	5	5	5	5	4	5	5	6	3	3	2	5	4	5	5	5	5	4	3	2	3
1	3	2	5	6	6	4	3	6	6	5	6	4	5	4	4	6	5	6	4	6	5	5	5	5	6	6	5	1	1	1	1	5	5	6	7	7	6	3	3	2	3
2	3	3	6	6	6	6	6	6	5	6	6	5	6	5	6	6	5	5	6	6	6	6	6	6	4	6	6	3	3	3	3	6	4	6	5	6	5	2	2	2	2
2	2	3	6	6	7	7	6	7	6	6	7	5	6	5	5	6	5	6	6	7	6	6	7	4	6	7	5	3	3	5	5	7	5	6	6	5	6	2	3	3	2
1	3	2	4	5	5	6	3	7	7	6	3	1	4	5	4	5	5	7	6	5	4	3	4	3	3	7	7	3	3	3	3	4	3	3	5	5	5	2	1	2	3
1	1	3	3	4	4	4	3	4	5	6	4	4	4	3	4	5	5	4	4	6	5	5	5	4	4	6	4	3	2	2	2	6	4	4	7	6	6	4	4	3	3
1	1	2	3	5	4	4	3	6	4	3	4	3	3	3	4	5	3	4	4	4	5	5	4	6	5	6	6	3	4	3	4	6	5	6	3	3	3	4	3	4	5
2	3	2	5	6	6	5	5	5	4	5	5	1	5	4	5	7	6	5	5	6	6	6	7	5	6	7	6	3	3	3	2	6	5	4	5	6	6	3	1	3	2
1	1	2	4	4	2	3	2	1	4	4	1	1	1	1	4	5	5	2	4	5	4	3	2	5	5	5	6	3	4	4	4	5	4	6	4	3	4	4	4	3	5
2	1	2	5	5	4	3	6	2	4	3	4	1	3	3	7	7	6	4	3	4	3	5	5	3	3	5	5	2	2	3	2	3	3	5	5	3	5	5	5	4	4
2	2	2	6	7	6	6	5	5	7	6	3	2	4	1	5	6	5	7	6	6	5	5	3	4	7	7	6	3	3	4	4	5	6	7	4	5	5	2	3	3	3
1	1	3	5	6	4	3	4	6	6	4	3	7	4	4	5	5	4	7	5	5	4	6	5	6	6	7	7	4	4	4	4	5	3	4	4	3	4	4	2	3	3
2	3	3	6	7	7	2	3	3	2	2	3	1	1	1	5	5	5	3	3	5	3	4	3	5	5	5	7	2	2	2	2	3	4	2	5	4	5	5	5	4	4
2	3	2	4	5	6	6	5	2	5	5	4	5	4	4	6	6	5	6	6	6	6	7	6	4	6	7	7	3	3	4	4	4	6	7	4	4	3	3	3	3	3
1	1	2	7	7	7	7	1	4	6	7	7	1	1	1	6	7	5	7	7	7	7	7	7	7	7	7	3	4	5	5	5	7	7	7	5	5	4	1	1	1	2
2	1	3	4	3	6	5	5	2	4	2	2	1	3	1	6	6	4	6	5	6	5	6	5	5	5	6	5	2	2	2	2	3	3	4	5	4	4	2	3	6	3
1	1	2	4	6	6	4	3	5	6	4	4	4	4	4	7	7	6	5	5	5	4	5	5	4	6	6	5	1	1	1	1	5	4	6	3	4	4	3	2	3	3
2	3	1	6	7	5	6	7	4	4	4	5	3	5	4	6	7	5	7	6	6	5	6	6	7	6	7	6	3	3	3	3	3	4	5	5	5	3	3	1	2	3
2	2	2	1	3	2	1	1	1	6	6	1	3	1	2	4	5	4	4	4	3	3	2	1	2	2	4	2	4	5	4	4	6	5	7	4	4	3	5	3	6	5
2	3	2	4	3	4	4	3	5	6	5	2	2	3	2	6	6	5	6	6	4	5	6	4	5	5	6	5	3	3	2	2	6	6	7	6	5	5	5	3	2	4
2	1	2	6	7	6	4	4	6	5	6	6	3	2	2	7	7	6	5	6	7	3	5	5	4	3	7	7	2	2	2	2	4	3	7	6	7	7	2	2	5	2
2	3	2	6	6	6	4	2	6	5	3	1	1	4	3	7	7	6	5	3	4	3	6	5	3	3	6	7	3	3	5	3	5	3	3	5	4	4	5	6	3	6
2	1	2	7	7	7	3	6	7	7	6	2	5	6	2	7	7	6	7	6	7	6	7	7	6	7	7	7	6	5	5	6	6	7	7	5	5	4	1	1	2	2
2	3	2	4	5	5	3	3	2	4	3	2	2	3	4	4	4	4	4	3	4	3	4	4	4	4	6	5	4	4	2	3	4	6	6	4	4	3	5	6	5	4
1	2	3	1	3	3	1	1	2	3	4	3	2	1	2	3	4	5	3	5	4	3	3	2	3	2	5	5	5	6	3	3	5	4	5	5	5	4	7	7	6	7
2	1	3	6	7	7	5	2	5	5	7	3	1	4	4	4	6	5	5	5	6	4	6	5	4	6	6	6	3	2	2	2	4	6	6	6	5	5	4	4	3	4
1	3	3	4	4	5	5	4	7	5	4	6	2	4	6	4	6	5	5	4	4	4	5	5	5	5	5	6	3	3	3	2	5	5	5	5	5	4	5	4	4	4
2	2	2	7	7	7	7	7	7	7	7	6	6	6	6	6	5	4	7	7	7	7	7	7	7	5	7	7	1	3	1	1	7	5	7	4	4	4	1	1	1	1
2	3	2	4	5	5	1	1	1	5	4	3	1	2	1	2	3	3	4	3	2	1	3	2	3	4	4	3	3	3	2	3	6	4	5	5	5	5	5	3	4	3
1	2	3	3	3	2	5	1	1	5	6	3	1	3	4	7	7	7	5	6	7	6	7	7	6	4	7	5	2	4	1	3	6	4	7	6	6	5	2	1	3	2
2	2	2	5	6	5	4	5	5	7	7	4	5	5	3	5	6	7	5	4	6	4	6	5	5	6	6	6	2	3	3	3	7	7	7	5	4	4	3	2	2	2
1	3	3	5	4	3	5	4	3	5	3	6	4	7	5	4	6	5	4	5	5	4	6	5	6	4	6	7	2	4	2	1	5	3	3	4	5	5	2	4	3	4
1	1	2	3	2	3	3	7	3	4	5	4	2	2	4	5	5	4	4	5	6	5	4	6	5	7	7	5	3	3	3	3	5	7	7	4	4	5	5	4	5	3
1	3	2	4	7	5	5	6	7	6	5	5	4	5	4	6	4	5	4	5	3	2	3	2	4	5	6	3	4	3	4	4	4	4	5	4	5	5	3	3	3	3
2	4	3	5	6	7	4	5	3	6	7	5	2	2	2	5	4	6	6	7	7	5	6	7	3	5	7	6	2	3	3	3	5	6	5	4	5	5	2	2	2	4
2	5	1	6	7	6	6	5	5	7	5	6	6	7	6	7	7	6	7	5	6	6	6	6	7	3	7	7	1	5	1	1	6	7	5	6	5	6	2	1	3	1
2	2	3	5	5	6	4	5	1	5	6	1	1	5	1	5	5	5	6	5	6	4	5	5	4	5	6	5	2	2	3	2	6	6	6	5	6	5	4	3	4	3
1	2	2	4	5	5	4	3	4	6	5	3	5	2	3	5	4	3	4	3	4	3	4	3	3	3	4	5	1	5	5	5	6	6	7	3	3	3	3	2	3	3
1	3	2	6	6	6	6	6	6	6	5	4	6	6	4	5	6	4	6	5	6	6	6	6	5	7	7	5	4	3	3	3	2	4	4	4	4	5	2	2	3	3
1	1	3	6	7	7	5	3	3	5	4	4	4	4	4	6	7	5	7	6	7	6	6	6	5	4	7	6	1	1	1	1	6	3	4	5	5	5	3	1	3	1
1	3	3	4	5	6	5	1	2	7	7	3	2	3	2	6	6	7	7	6	5	3	4	5	3	3	7	7	5	1	1	1	6	5	7	5	5	3	2	3	3	2
1	3	3	2	3	2	3	3	4	4	5	4	5	4	4	4	4	5	2	4	4	5	3	3	2	4	5	4	4	4	7	4	5	5	3	4	3	5	5	5	5	4
1	1	2	5	6	6	3	4	4	4	5	4	4	4	4	5	6	4	5	4	4	4	5	5	4	5	5	6	4	3	3	2	4	4	4	4	4	4	3	2	2	3
2	4	2	5	5	5	6	6	6	4	5	5	4	4	4	4	6	5	4	5	6	5	6	4	6	5	6	6	2	3	2	2	4	6	5	6	5	5	2	3	2	2
2	3	3	5	6	6	3	2	2	6	4	1	2	3	1	5	6	5	6	4	4	3	6	4	5	5	6	4	1	1	1	1	5	5	6	5	5	5	4	3	4	2
1	1	2	4	4	6	6	6	4	4	6	5	1	4	1	6	6	6	4	6	6	3	4	1	3	6	6	6	5	2	2	2	4	3	6	4	5	5	3	4	2	3
1	1	2	6	7	7	3	6	4	5	5	4	2	6	4	6	7	5	6	5	6	5	4	5	6	7	7	7	3	3	1	3	5	6	6	4	5	5	2	2	1	2
1	3	2	5	5	5	5	5	5	6	5	5	3	5	5	4	6	5	6	5	5	5	6	7	5	4	7	7	3	3	3	3	4	5	4	5	3	5	3	5	3	3
1	2	3	4	6	4	5	3	5	4	3	5	2	5	2	5	6	5	5	4	6	4	6	5	4	6	6	6	3	3	2	2	4	3	4	6	5	5	3	2	3	4
1	2	2	5	5	5	5	4	4	4	5	4	3	4	4	5	6	4	6	6	6	6	6	6	5	6	6	7	3	2	2	1	2	3	5	4	4	4	4	3	4	2
1	3	3	5	7	7	5	6	6	5	6	4	3	4	4	6	6	5	5	6	6	5	6	6	4	6	6	6	3	3	1	3	6	4	6	6	7	7	3	4	3	2
1	1	3	2	1	2	1	3	3	7	7	3	2	1	1	3	4	4	3	3	2	3	3	3	2	3	3	3	1	1	1	1	2	3	3	4	4	4	5	4	3	4
1	3	2	3	4	3	3	3	2	6	6	3	4	3	3	3	4	5	6	3	4	2	3	3	3	4	6	3	5	4	2	5	3	4	6	5	5	4	5	5	5	4
1	4	1	7	7	7	7	6	7	7	6	7	7	6	7	6	7	5	7	6	7	7	7	7	7	6	7	7	2	1	3	2	7	6	7	5	5	4	2	1	1	1
1	1	2	5	4	4	6	4	6	4	4	4	1	2	3	4	5	5	4	4	4	4	5	5	3	3	5	5	5	5	3	3	5	3	3	3	4	4	4	3	5	5
2	1	3	5	5	4	5	1	1	5	4	4	4	4	1	7	7	6	5	4	7	4	6	6	4	5	7	7	3	3	2	3	4	5	7	5	4	5	3	2	3	3
1	3	2	3	3	5	5	4	4	4	5	5	3	5	4	3	5	4	4	5	5	5	5	5	4	4	5	5	4	3	3	3	5	5	5	2	3	3	3	4	4	4
1	3	3	6	7	7	6	7	7	7	6	7	5	5	4	5	5	5	7	6	7	6	7	7	6	4	7	7	3	3	3	3	7	6	6	5	5	4	1	1	1	3
2	2	2	6	7	7	4	6	1	4	4	4	1	4	1	5	7	6	5	4	4	4	5	5	5	6	6	7	2	3	6	4	4	3	4	2	3	2	2	2	2	1
1	3	2	6	7	6	6	7	6	6	4	5	5	5	4	5	6	4	6	4	6	5	6	5	6	5	6	6	3	4	4	4	5	6	5	4	3	4	3	2	2	2
1	2	3	4	3	4	4	2	4	6	4	5	2	2	2	3	4	5	5	5	6	5	5	4	5	4	6	4	3	4	2	4	4	5	5	5	4	5	4	4	5	4
2	1	2	4	7	7	3	5	7	3	4	3	3	3	3	4	6	5	4	3	4	3	4	5	6	4	7	4	3	2	3	3	5	4	4	6	5	5	3	3	2	2
1	2	2	6	6	6	4	3	5	5	5	4	3	5	4	5	6	5	5	4	5	5	6	6	5	4	6	6	1	3	3	3	4	4	5	5	4	5	3	2	4	3
2	3	2	5	7	6	3	1	2	6	4	3	4	3	3	4	5	5	5	5	6	5	7	6	4	3	7	7	5	6	6	6	7	5	4	4	3	4	4	4	3	3
1	1	2	5	7	6	6	5	7	6	5	3	4	5	4	5	5	5	6	5	4	6	6	6	6	7	7	6	1	5	5	5	6	6	7	3	3	4	2	4	2	2
2	1	3	6	4	6	5	5	5	4	4	2	2	3	4	6	6	5	6	4	5	5	6	6	3	6	6	6	5	2	2	2	4	4	4	5	5	4	4	2	2	3
2	3	2	4	6	5	3	2	5	5	4	4	3	4	1	5	5	5	5	6	4	4	5	5	4	5	6	4	4	3	4	4	6	4	6	4	5	4	5	3	3	4
1	1	2	5	6	5	7	6	6	6	5	5	5	5	4	6	6	5	6	5	5	6	7	6	6	6	7	7	3	3	4	3	6	6	6	5	5	5	4	4	3	2
1	1	3	4	4	3	2	3	2	6	6	2	2	2	3	3	4	5	5	5	3	3	4	3	3	3	5	4	3	3	4	3	6	4	3	5	5	5	5	5	4	5
1	3	2	4	6	4	4	4	4	5	4	4	4	4	4	4	6	5	6	6	6	6	7	7	7	4	7	4	3	3	1	3	7	4	7	6	6	5	4	4	4	2
1	2	2	5	5	5	4	4	4	5	5	4	2	4	2	4	5	5	2	5	5	3	4	5	4	5	5	4	3	3	3	3	5	4	5	6	6	6	4	3	4	4
1	3	3	4	5	7	4	3	2	5	5	4	1	4	2	7	7	7	5	5	7	5	6	6	5	5	7	6	2	3	4	2	5	5	7	7	7	6	3	3	2	1
1	3	2	1	3	4	3	4	3	4	5	4	1	2	4	3	4	5	4	2	2	2	4	2	2	3	4	5	2	3	3	2	5	4	6	5	6	6	4	5	5	7
1	1	3	5	4	5	5	6	5	5	5	3	4	4	3	5	6	5	5	5	4	5	5	4	4	5	5	6	1	3	3	3	4	4	5	5	4	5	4	3	3	3
1	2	2	3	6	5	2	1	2	4	4	5	2	1	1	4	5	5	4	4	2	3	3	3	4	6	6	6	3	4	4	4	3	4	4	3	4	4	4	2	1	2
2	3	3	4	4	4	4	3	3	6	5	4	2	5	2	5	5	5	4	7	5	4	4	4	3	4	7	5	5	4	1	3	6	6	6	5	5	5	4	4	5	3
1	1	2	3	3	3	4	3	3	4	3	3	3	3	3	3	3	4	4	3	3	3	3	3	3	3	4	5	4	4	4	4	3	3	3	7	5	7	5	5	5	5
2	2	2	4	7	6	7	7	7	5	5	7	7	3	6	7	7	6	7	5	6	5	7	6	7	7	7	6	3	3	3	3	6	7	4	5	5	5	2	1	1	1
1	1	2	4	5	5	5	5	4	3	2	5	4	5	3	5	5	5	5	5	5	5	5	5	5	4	5	5	3	4	3	3	4	4	3	5	4	5	5	5	3	3
2	2	2	4	3	3	1	1	1	6	4	3	1	3	3	4	5	5	3	4	5	6	5	3	3	3	6	5	5	5	2	3	5	4	6	5	5	3	3	5	4	5
1	2	2	4	7	6	5	4	5	4	3	3	3	3	3	3	4	4	5	5	4	5	5	4	3	5	5	5	3	3	3	3	3	4	4	7	6	7	5	3	1	2
1	4	2	7	6	7	7	7	7	5	5	7	2	3	1	7	7	6	6	6	7	6	7	7	7	3	7	7	2	2	2	2	7	3	7	5	5	6	1	1	1	6
2	1	2	6	6	6	6	5	5	7	6	5	1	6	1	2	4	4	1	1	2	5	6	5	5	3	6	7	3	3	2	1	5	3	6	6	7	7	7	7	7	5
2	1	2	6	7	7	7	7	7	7	5	4	2	6	4	4	6	6	7	5	6	6	6	6	7	6	7	6	2	2	3	2	6	7	6	5	6	5	2	2	3	2
1	1	3	4	6	6	4	4	4	3	4	3	4	4	4	5	5	5	6	3	5	4	6	5	5	4	7	5	3	3	4	3	5	6	3	5	5	5	4	3	3	3
1	1	3	7	7	6	7	7	7	4	4	7	6	4	2	6	7	5	4	4	6	4	6	6	4	7	7	7	2	3	1	3	7	6	7	4	3	4	2	2	3	1
1	1	3	6	5	6	6	5	6	5	5	3	3	5	5	6	6	5	7	6	6	7	6	5	4	7	7	7	2	3	2	2	5	2	5	5	5	4	3	2	2	3
1	2	2	4	6	6	3	3	4	4	3	5	6	4	4	6	6	5	5	3	4	5	4	6	4	6	6	6	2	3	1	2	3	4	4	6	5	5	3	2	3	2
1	1	3	3	5	4	5	6	4	6	6	4	4	2	2	5	5	5	3	4	4	3	4	3	3	4	4	6	5	4	3	3	7	6	7	5	5	5	5	4	3	3
2	1	2	4	4	5	5	5	5	6	4	4	5	4	3	6	6	4	6	4	6	5	5	5	3	4	6	6	4	4	4	4	5	3	4	4	4	3	3	3	3	4
2	2	3	5	5	4	6	5	5	5	4	5	4	6	4	5	6	4	5	4	6	5	6	6	5	4	7	7	1	1	1	1	5	4	7	4	3	3	3	2	3	4
1	3	3	5	5	5	4	4	4	4	3	4	4	4	5	5	6	5	4	3	6	5	5	5	5	5	6	4	4	3	3	3	5	5	5	2	3	3	4	2	2	4
2	4	2	5	6	5	4	3	6	4	4	4	4	3	2	6	6	5	4	4	5	4	3	3	4	5	5	6	4	3	3	2	3	4	5	5	5	5	4	3	2	3
1	1	3	4	5	2	3	1	1	2	3	4	1	3	3	4	4	5	2	2	2	2	3	1	3	3	3	2	5	5	5	6	5	4	7	5	3	5	5	4	6	6
1	2	2	3	3	4	2	4	4	4	4	4	2	3	2	4	5	4	4	2	4	3	4	3	3	4	4	4	2	2	2	2	3	3	4	5	4	4	5	3	4	5
1	2	3	4	4	3	5	4	2	4	5	4	3	4	2	4	6	5	4	5	6	4	5	5	3	3	6	5	2	3	3	2	5	3	3	5	5	5	4	3	4	2
1	1	2	6	6	6	6	7	7	7	6	3	1	3	1	7	7	5	6	4	6	3	3	4	3	3	6	6	2	1	3	2	7	7	6	5	3	5	5	4	5	4
1	2	2	4	6	4	4	2	1	5	5	5	1	3	1	2	4	4	5	4	5	5	4	3	3	4	5	7	2	3	4	3	5	6	5	4	4	5	3	5	3	4
1	2	2	5	7	6	6	5	6	5	3	3	3	3	1	4	5	5	5	3	4	4	4	5	3	3	5	5	5	5	3	3	3	3	5	5	5	5	3	4	5	3
1	2	2	5	3	4	6	6	4	6	6	4	1	1	4	6	7	6	6	6	6	5	6	7	6	6	7	5	4	3	5	5	7	2	5	2	3	2	2	4	4	1
1	1	3	5	7	7	5	5	5	6	6	6	3	5	3	5	6	6	6	4	6	5	7	7	5	7	7	7	3	1	1	1	7	7	6	5	6	5	4	1	1	1
2	2	2	4	5	2	5	5	5	3	4	3	1	2	2	4	5	5	3	4	3	4	3	5	4	4	5	6	4	4	3	2	5	4	4	6	5	5	4	4	4	3
2	2	3	5	4	6	5	5	5	5	6	5	5	6	3	6	6	5	5	4	4	4	5	6	4	6	6	6	4	2	2	2	4	6	6	4	5	4	3	2	3	3
2	1	2	5	7	6	3	4	6	3	3	2	2	3	2	6	6	5	3	3	2	2	4	4	4	4	4	3	4	4	4	5	4	4	4	5	4	5	5	2	2	4
2	2	2	5	7	7	7	7	7	5	5	4	2	4	4	7	7	5	5	5	5	4	5	6	5	7	7	7	2	3	3	2	6	5	7	4	5	5	3	3	3	2
1	3	3	7	7	7	1	5	1	2	3	5	3	7	3	7	7	6	7	6	7	5	6	7	7	7	7	7	4	4	4	4	2	4	3	4	4	5	1	1	3	1
1	2	2	3	3	3	3	3	3	4	3	3	3	4	3	4	5	5	4	3	4	4	3	3	4	4	4	4	4	4	4	4	3	4	4	7	6	7	4	4	3	4
2	2	2	4	6	5	5	1	5	4	4	4	5	4	1	3	5	4	5	4	4	3	5	5	2	5	5	5	6	3	3	3	4	4	1	3	4	4	5	5	3	5
1	3	2	3	4	4	4	1	1	4	4	5	4	2	1	7	4	5	4	2	5	4	3	3	4	7	7	5	4	1	1	3	4	7	7	5	5	4	2	1	3	2
1	1	2	4	4	6	5	7	7	4	5	6	1	4	1	6	6	4	6	5	3	5	6	5	5	2	6	6	5	4	5	4	1	3	3	4	5	5	4	2	3	2
2	1	2	4	4	3	4	1	5	4	5	4	2	4	1	4	5	4	4	5	6	3	4	4	1	3	6	4	3	3	3	3	6	5	7	4	4	5	3	3	5	2
2	3	2	5	6	5	5	4	6	5	4	6	4	5	5	5	6	5	6	6	5	5	6	7	6	6	7	6	2	3	3	3	4	4	5	6	7	7	3	2	2	2
2	2	2	4	6	4	5	5	5	5	6	4	2	4	3	4	5	5	5	6	5	5	6	6	4	4	6	5	3	2	2	2	6	4	4	7	6	6	3	2	1	2
2	2	2	6	6	6	4	3	4	6	5	4	1	3	3	7	7	5	4	3	2	5	6	5	3	5	6	5	2	3	2	2	5	4	5	5	5	5	3	2	2	4
2	1	2	3	4	5	1	1	3	5	4	4	1	3	3	5	6	4	5	4	4	3	3	2	3	4	5	5	2	2	2	2	5	4	4	4	4	4	5	3	2	4
2	3	2	5	6	6	6	6	6	6	6	6	5	5	4	6	6	5	6	6	6	6	6	6	5	5	6	6	1	3	4	2	6	5	5	4	4	5	2	2	3	2
2	3	2	5	6	6	5	6	3	6	6	3	2	5	1	6	6	4	4	6	6	5	7	7	6	5	7	7	2	3	3	2	6	5	7	4	4	5	3	2	5	4
1	2	2	5	6	6	3	1	2	4	2	4	2	3	2	5	5	4	4	2	3	4	4	3	3	5	5	6	5	3	3	2	3	3	5	4	4	4	4	3	3	3
2	2	3	6	7	6	7	5	7	6	5	7	5	5	3	6	6	5	6	5	7	7	7	7	6	7	7	7	2	3	5	5	6	5	6	5	5	4	2	3	2	2
1	1	2	4	4	5	5	2	3	2	3	4	5	2	4	4	4	4	2	3	4	4	3	2	4	3	4	4	4	4	4	4	2	4	3	4	4	4	6	6	4	4
1	2	2	6	7	7	1	7	7	3	3	3	1	4	1	3	5	5	3	1	3	4	6	5	6	3	6	4	3	3	4	3	6	3	6	5	5	4	4	3	3	3
2	1	2	4	3	6	1	5	1	4	5	6	1	3	3	4	5	4	4	5	5	2	2	1	3	3	5	7	5	5	3	1	4	5	7	4	5	5	5	4	3	3
2	1	2	5	7	6	3	1	1	2	3	4	1	3	1	5	5	4	4	3	3	3	4	4	4	4	6	4	3	4	4	4	2	2	6	4	4	4	4	3	5	3
1	1	2	6	4	4	6	5	6	5	6	3	3	5	3	6	6	5	5	6	6	7	5	5	5	6	7	7	3	2	1	1	4	5	6	5	4	5	3	3	3	5
2	2	2	5	6	5	6	5	4	5	6	3	2	5	3	7	7	6	6	5	6	5	5	7	4	4	7	6	1	1	1	1	4	4	7	5	5	6	3	3	2	4
1	1	2	7	6	6	6	6	6	6	6	7	5	4	3	6	7	5	6	6	7	6	7	7	7	6	7	7	4	2	2	2	7	7	6	5	6	5	3	3	3	1
1	1	2	4	6	6	6	7	6	7	5	6	4	4	3	5	6	5	5	3	4	5	6	7	5	6	7	6	2	3	2	2	6	6	6	5	4	5	3	2	2	3
2	1	2	4	3	3	4	5	1	6	6	5	2	5	2	7	7	6	3	4	3	4	3	5	2	5	5	5	2	3	3	3	2	5	5	4	4	5	5	3	5	3
2	1	2	6	6	5	6	6	6	4	3	6	5	6	2	7	7	7	5	4	6	6	6	7	5	6	7	6	4	4	4	4	3	3	3	7	6	7	2	2	5	2
1	3	2	4	4	4	3	4	4	4	4	5	4	4	3	5	5	4	5	4	5	4	4	4	3	5	5	4	2	3	1	3	7	4	7	4	4	4	5	3	3	4
2	4	2	4	6	6	1	1	3	7	5	2	5	3	1	6	6	5	7	5	5	2	2	3	4	5	7	5	3	3	3	3	3	4	5	6	5	5	5	6	4	3
2	2	2	6	7	5	5	7	7	7	7	5	3	4	4	7	7	7	7	7	7	5	4	6	7	7	7	7	1	1	1	1	7	7	7	5	5	3	1	1	5	1
1	1	3	3	5	5	4	5	3	4	5	3	7	3	1	6	6	6	5	3	4	3	4	3	3	3	6	5	2	2	2	2	3	2	5	6	6	6	5	5	5	3
1	3	2	6	7	7	4	1	4	3	3	2	1	3	1	6	7	7	7	5	5	4	2	6	4	5	7	6	1	1	1	1	4	5	7	7	7	6	3	2	3	1
1	2	3	7	7	7	7	7	7	6	5	7	3	3	1	4	4	3	7	7	7	5	6	6	4	7	7	7	7	2	2	2	6	4	4	3	3	3	2	3	1	1
1	2	3	4	4	3	5	5	5	5	5	5	3	4	1	5	5	6	4	5	6	5	6	5	5	4	6	5	2	3	4	2	5	4	6	7	7	6	3	5	3	4
2	1	2	7	7	6	7	6	6	7	7	7	5	7	6	6	7	5	7	7	6	7	7	7	6	7	7	7	3	3	4	3	7	6	7	6	5	4	2	2	1	2
2	1	2	6	5	5	5	5	4	3	5	4	5	6	3	6	6	5	3	5	6	5	6	6	7	4	7	6	1	4	1	2	6	7	5	5	5	6	3	3	4	4
2	3	3	4	6	3	3	3	3	5	5	4	2	1	1	4	4	5	4	3	4	3	3	4	1	3	4	3	2	3	3	2	6	5	7	5	6	5	5	6	5	7
2	2	1	7	7	7	7	7	7	7	6	6	6	7	4	5	6	5	7	6	7	7	7	7	7	5	7	7	3	3	1	3	7	7	5	5	5	5	1	3	1	1
2	3	2	5	5	4	5	4	4	5	5	5	4	5	5	5	5	4	5	5	6	5	5	5	6	5	6	5	2	3	4	3	5	6	5	4	4	5	3	3	4	3
2	4	1	7	7	7	7	7	7	7	6	6	3	6	5	7	7	6	7	7	7	7	7	7	6	7	7	7	3	3	3	3	6	7	7	5	5	5	1	1	1	1
2	2	1	7	7	7	7	3	5	6	5	1	2	1	3	3	4	5	6	4	4	5	4	6	5	4	7	5	5	6	6	6	7	5	5	4	4	4	4	3	2	3
1	2	3	5	4	6	5	5	5	5	5	5	3	5	4	5	6	5	5	5	6	3	4	5	6	6	6	6	2	2	2	2	5	6	6	5	5	5	4	2	2	4
1	1	1	4	6	6	4	6	6	6	6	4	4	4	4	4	6	5	5	4	6	5	6	6	5	5	6	5	1	3	4	2	6	5	5	4	4	5	4	3	3	2
1	1	2	4	4	6	3	4	5	3	2	4	4	4	3	4	6	5	3	2	5	4	3	5	4	5	5	7	4	3	3	1	5	4	5	5	5	5	5	2	4	3
1	3	1	4	3	4	6	7	5	6	6	4	1	4	4	4	5	5	6	3	4	4	5	2	2	7	7	7	3	3	3	3	3	3	4	5	5	5	4	4	3	5
2	1	1	3	7	5	7	7	7	7	5	4	3	3	3	7	7	5	7	7	7	4	4	4	4	7	7	7	2	2	1	2	6	7	3	6	5	6	3	4	3	5
2	2	1	3	3	3	2	1	3	7	7	3	2	3	3	3	4	5	4	4	4	3	4	4	3	3	4	4	4	5	5	5	3	3	4	5	5	4	4	5	4	4
1	1	3	6	7	4	6	5	5	6	6	3	2	4	2	7	7	6	6	6	5	6	6	4	6	6	6	6	2	3	2	2	7	5	6	5	5	5	2	2	1	3
1	1	1	4	5	5	4	4	4	5	4	3	3	5	3	5	5	4	4	4	4	4	4	5	3	5	5	6	1	1	1	1	7	5	4	3	3	3	4	4	4	6
1	1	2	2	3	3	1	1	1	3	2	2	1	1	1	2	4	4	1	2	2	5	3	3	3	2	5	3	3	3	3	3	3	3	2	4	5	5	5	5	5	4
1	2	3	4	6	6	3	3	2	5	6	3	2	2	2	5	5	4	3	3	5	5	4	5	3	3	5	3	3	4	3	4	6	4	6	5	5	5	3	3	5	5
1	1	2	3	5	4	2	1	2	4	3	5	2	2	3	4	4	5	4	3	3	3	3	4	3	4	4	4	3	3	2	2	4	3	4	6	5	5	5	4	4	5
1	1	3	5	4	4	4	4	4	4	4	4	4	5	4	4	5	5	4	4	5	4	4	4	5	2	5	5	1	1	1	1	3	3	6	5	5	5	6	5	4	3
2	1	1	4	2	3	3	1	1	5	6	5	1	3	3	2	3	4	4	4	4	3	4	3	2	3	6	7	2	2	2	2	5	4	3	6	7	7	5	5	6	5
2	2	2	3	4	3	3	2	1	7	5	3	2	1	1	6	6	6	6	6	5	4	5	3	3	5	6	5	2	2	4	2	4	6	7	4	4	5	4	5	4	4
1	1	2	3	7	7	4	3	4	6	6	5	1	1	1	7	7	6	6	1	2	1	3	2	3	3	6	6	2	4	3	3	3	3	6	5	5	5	2	1	1	2
2	1	2	7	7	7	7	7	7	7	7	7	7	7	4	7	7	6	7	7	7	7	7	7	7	7	7	7	2	4	3	3	7	7	7	3	3	4	1	1	2	1
1	3	2	6	6	6	4	5	5	7	6	5	4	5	3	6	6	5	6	5	6	6	6	6	4	6	6	5	4	2	2	3	3	4	5	5	6	5	3	2	3	3
1	2	3	5	7	6	6	6	6	6	5	6	6	6	4	6	7	6	6	5	7	7	7	6	6	7	7	5	2	1	1	3	6	5	7	4	4	5	4	2	3	3
1	3	1	5	7	7	5	4	6	7	6	6	6	4	4	6	7	7	6	6	7	6	6	7	4	6	7	7	3	3	6	3	6	6	7	4	4	4	2	1	3	3
1	1	2	4	6	6	5	3	5	5	6	5	3	6	4	5	6	5	5	6	6	5	6	5	5	5	6	5	2	3	3	2	2	6	6	5	5	5	3	4	4	4
1	1	3	2	4	3	2	1	3	5	6	6	2	2	2	5	6	6	5	4	4	4	5	6	4	7	7	7	4	1	1	1	6	5	7	5	5	6	3	5	3	3
2	4	2	5	4	4	5	4	3	4	5	5	3	3	2	5	5	5	4	5	5	4	4	4	4	4	5	4	4	4	3	4	2	3	6	5	4	5	4	4	5	4
2	2	2	5	6	5	5	4	4	5	5	5	4	4	4	5	5	5	5	5	6	5	5	5	5	5	6	5	3	3	2	3	5	5	5	5	5	5	3	3	3	3
2	1	2	6	5	6	5	2	7	6	6	4	2	7	4	7	7	6	6	6	6	4	6	6	4	6	6	6	4	2	2	2	5	5	6	5	5	4	2	4	3	3
1	1	1	5	7	7	7	5	7	6	6	5	3	3	4	6	6	5	6	6	5	5	7	7	6	5	7	7	2	3	3	3	7	6	5	4	4	5	3	3	3	3
2	2	2	7	4	1	5	5	1	3	2	1	1	2	1	4	6	5	3	2	5	3	5	4	4	3	5	2	4	5	3	6	4	6	6	5	5	5	4	2	3	3
2	1	2	6	5	6	6	5	6	5	5	4	3	4	7	6	6	7	5	5	5	6	5	6	5	3	6	6	3	4	1	3	4	5	3	7	7	7	2	2	2	3
1	1	3	5	5	4	6	6	6	5	3	6	7	4	4	5	6	7	5	3	7	5	7	6	4	5	7	4	1	3	3	3	6	4	5	5	7	7	3	2	3	3
2	2	1	5	5	6	5	4	3	4	5	4	2	4	2	4	5	5	4	5	2	4	5	6	3	3	6	5	2	3	3	3	4	3	3	6	5	5	4	3	4	5
2	1	3	5	5	5	3	5	4	4	3	3	2	3	4	4	5	4	4	2	4	2	4	2	3	5	5	5	5	3	3	3	3	5	5	4	4	4	4	3	5	5
2	2	1	5	5	4	5	5	6	4	4	5	6	5	3	7	7	6	6	5	6	5	6	6	5	7	7	6	3	3	3	3	3	4	3	5	6	5	2	2	3	2
2	3	2	5	4	4	4	1	2	5	5	3	2	3	4	4	6	6	5	5	4	3	3	3	4	3	5	5	3	3	3	3	3	4	3	5	5	6	4	5	5	3
2	3	3	5	6	5	5	5	5	6	6	2	7	5	7	6	7	5	4	3	2	4	4	5	5	5	5	6	3	4	3	2	6	5	7	5	6	5	2	3	1	2
2	2	2	5	7	6	4	4	4	5	5	4	2	4	3	7	7	5	4	3	6	6	5	6	2	5	6	6	3	3	3	3	5	4	5	6	6	6	4	3	3	5
1	3	3	4	7	7	5	3	1	5	5	1	2	1	1	6	6	5	3	1	2	1	4	5	3	6	6	5	2	4	1	4	3	6	6	5	5	5	3	2	3	3
1	2	2	2	4	2	2	2	2	5	6	2	1	3	2	4	4	5	2	1	1	2	2	2	3	4	4	3	2	2	3	3	6	6	6	5	6	6	5	5	5	6
2	2	2	6	7	6	6	6	6	6	6	2	5	6	4	6	6	5	6	6	6	6	5	6	6	5	6	6	2	3	2	2	6	6	5	4	5	6	2	2	2	2
1	3	2	6	7	6	3	5	3	7	7	6	3	2	3	4	5	6	7	7	6	6	6	7	2	7	7	7	3	3	3	3	7	5	7	5	5	5	1	1	2	2
1	2	3	3	6	5	3	3	3	4	5	2	1	2	3	5	6	5	2	1	4	4	4	3	3	3	4	5	2	3	3	3	4	6	5	6	5	5	2	1	3	2
2	2	1	7	7	7	7	7	7	7	6	5	6	5	6	6	6	7	7	6	7	6	6	6	6	7	7	7	3	3	6	3	6	6	7	4	4	4	2	2	2	2
2	3	2	2	2	2	2	2	2	5	4	2	2	3	2	3	3	5	2	2	2	2	2	2	2	2	2	5	3	3	5	3	5	3	3	5	4	4	6	5	5	5
2	2	2	6	7	7	6	6	5	7	6	7	3	6	6	6	7	7	7	6	5	6	6	5	3	6	7	7	3	3	1	3	5	5	6	5	7	7	1	1	3	1
1	2	2	5	6	6	6	5	5	6	6	5	4	5	4	5	5	7	6	6	7	5	5	5	4	5	7	4	3	3	3	3	5	4	5	7	7	7	3	3	4	4
1	3	3	6	5	6	6	5	6	5	5	5	5	6	5	6	6	4	5	5	5	6	6	5	5	5	6	6	3	3	4	4	5	5	5	4	4	4	2	2	4	2
1	3	2	5	6	5	2	3	5	5	6	2	2	4	1	3	4	5	4	3	4	4	5	3	5	5	5	5	1	1	1	1	7	6	6	7	6	5	2	4	2	3
2	1	3	7	5	5	5	3	3	6	7	5	7	5	4	5	6	5	5	7	7	5	7	5	7	5	7	7	3	2	2	2	5	7	5	6	5	5	3	1	3	4
2	1	3	4	4	4	5	5	6	4	4	4	7	5	1	5	5	5	4	4	5	3	5	4	4	4	5	5	3	3	4	3	4	4	4	5	5	4	4	3	3	3
2	3	2	6	7	7	6	6	5	4	5	5	4	5	5	6	6	5	7	4	6	5	6	7	5	6	7	6	3	2	1	2	4	4	4	5	4	5	2	2	2	5
1	3	2	5	6	6	3	4	5	2	4	2	2	3	1	5	5	4	4	2	4	4	3	3	5	4	5	4	3	4	3	3	5	4	5	4	4	5	5	3	5	5
1	4	2	4	5	6	6	6	4	4	5	5	1	5	5	5	6	5	6	5	6	6	5	7	5	5	7	6	2	3	3	3	4	3	3	5	6	5	4	2	2	3
2	2	2	3	3	2	1	1	1	2	3	3	3	2	1	4	4	4	2	3	3	3	2	2	2	6	6	2	6	2	2	6	2	6	6	4	4	4	6	4	4	4
2	1	3	3	3	4	2	1	1	7	5	3	2	3	3	4	4	4	2	3	3	3	2	3	2	3	3	5	2	2	3	2	2	3	3	5	6	5	4	5	4	5
1	4	3	5	5	5	3	2	4	6	4	4	2	3	1	7	7	5	6	4	5	4	4	5	4	6	6	6	3	3	4	4	5	4	6	5	5	5	3	3	3	3
1	3	2	5	6	7	5	5	5	6	6	5	5	6	5	5	5	4	6	6	6	6	6	6	5	7	7	7	4	5	4	4	6	5	7	4	4	3	3	4	3	3
1	2	2	3	5	1	4	6	4	4	4	3	1	5	4	4	5	4	4	4	4	4	3	4	2	4	4	4	2	3	6	4	4	3	4	2	3	2	4	3	4	3
1	1	3	6	7	7	6	2	1	7	6	6	4	4	3	5	7	5	7	4	5	6	7	6	5	7	7	7	2	3	3	3	6	4	6	6	5	5	2	1	3	1
1	1	3	6	7	7	6	4	7	3	4	5	3	5	4	7	7	5	1	2	1	3	4	5	5	6	6	6	3	3	3	3	5	5	6	5	5	5	2	1	1	2
1	5	2	5	6	5	5	5	4	6	6	6	2	6	4	5	6	5	6	6	7	7	5	6	4	3	7	6	4	5	1	2	6	4	4	5	6	5	3	4	5	2
2	1	2	4	5	2	4	3	4	4	4	4	3	3	4	5	5	6	5	4	4	5	3	5	3	5	5	5	2	2	4	2	5	6	6	6	7	7	3	4	3	3
2	2	2	6	6	6	6	4	6	4	6	6	4	6	6	6	7	6	6	5	6	7	7	6	5	6	7	6	2	3	3	3	4	3	6	5	5	5	2	1	3	1
2	3	2	3	4	2	4	6	5	6	5	4	3	4	4	4	4	5	6	5	5	5	4	4	5	3	6	5	2	2	2	2	4	5	3	5	5	4	4	5	4	5
2	2	2	3	3	3	3	4	4	3	4	3	4	3	4	3	4	5	3	4	3	3	3	2	3	3	4	4	5	5	4	4	2	3	3	5	5	6	5	5	4	5
1	1	2	3	4	4	3	3	5	5	5	5	2	3	3	5	5	5	4	6	4	5	4	4	4	4	6	4	3	3	3	3	6	4	5	5	6	5	3	4	4	3
2	2	3	3	4	3	3	3	1	3	3	2	1	4	3	5	6	6	3	3	5	4	3	3	2	4	5	3	6	4	3	5	3	3	4	6	6	6	4	2	4	3
1	2	3	5	7	7	3	4	7	4	3	4	4	4	4	7	7	7	4	3	5	3	5	5	4	7	7	7	2	3	3	2	5	4	5	5	7	5	1	1	2	1
1	1	2	3	3	3	3	2	3	4	5	3	2	3	1	6	6	6	4	5	5	4	4	3	3	5	5	4	3	3	1	3	3	3	5	5	4	4	5	4	4	4
1	2	2	5	6	5	5	5	6	1	2	5	6	5	5	5	6	7	5	5	6	5	5	6	5	5	6	5	2	3	1	2	4	5	5	5	7	7	3	2	3	2
1	2	3	5	6	5	4	4	6	6	6	3	6	4	3	6	6	7	6	6	6	4	5	6	6	5	6	6	5	3	3	3	6	6	5	7	7	6	3	3	6	5
1	1	2	4	6	6	4	3	4	3	3	3	2	2	2	6	6	5	5	2	5	4	5	4	3	6	6	5	3	3	4	4	4	4	4	5	6	5	4	2	5	4
1	3	3	4	4	6	5	6	6	5	4	4	3	5	3	6	6	6	6	3	4	4	4	5	5	5	6	6	2	2	2	2	5	5	6	2	4	4	4	3	3	2
1	1	3	5	7	7	5	4	5	7	5	3	1	1	5	7	7	6	7	5	5	3	5	4	6	7	7	6	2	2	4	2	6	6	7	4	4	3	4	3	1	1
1	1	2	4	6	5	4	2	2	3	4	6	4	4	3	5	6	5	4	2	5	4	4	5	4	5	5	5	2	3	2	3	2	3	3	5	5	5	3	3	2	3
1	3	3	7	6	6	7	7	7	5	5	6	7	7	5	5	6	5	5	5	7	4	5	6	7	7	7	7	2	2	1	2	7	2	7	5	6	5	1	1	2	3
2	1	3	7	7	7	7	5	7	7	6	5	2	3	1	4	5	6	7	6	6	5	7	7	6	5	7	7	2	3	3	2	7	6	5	5	5	4	3	1	3	1
1	2	3	4	4	4	4	4	4	7	7	4	4	4	4	4	5	4	5	4	5	4	5	5	4	4	5	4	2	3	3	3	7	7	5	4	4	4	4	3	4	4
2	3	3	6	7	7	7	7	7	7	7	7	2	5	4	7	7	6	7	6	6	7	7	7	7	7	7	7	2	4	3	3	7	7	7	2	2	3	2	2	2	4
1	1	3	5	7	7	6	7	7	4	3	4	1	1	1	5	6	5	7	6	7	4	6	5	4	4	7	5	3	3	1	3	6	5	4	5	4	5	3	1	1	1
2	2	2	4	3	6	4	3	3	5	3	5	3	3	3	4	5	5	5	3	4	5	4	4	4	5	5	6	2	3	3	3	4	4	5	5	7	5	3	3	4	4
2	2	3	5	7	6	6	5	6	5	5	7	4	6	5	7	7	6	5	5	7	5	6	5	6	6	7	7	2	2	1	1	5	6	6	5	5	5	2	1	1	1
1	1	3	5	5	7	5	7	7	5	4	5	3	3	2	5	6	5	6	5	6	5	6	5	5	5	6	5	5	5	5	5	5	5	6	5	5	3	3	3	2	3
2	3	3	6	6	7	6	7	7	5	5	6	5	4	5	6	7	5	5	5	7	7	7	7	2	7	7	7	2	2	1	2	7	2	7	5	5	5	1	3	3	1
2	3	2	3	5	5	4	4	3	6	6	3	3	3	3	5	6	5	5	4	5	4	4	3	3	5	5	5	2	2	2	2	6	6	5	4	5	6	3	3	4	2
2	1	2	7	6	6	5	7	7	5	6	6	6	6	5	4	5	6	5	6	7	6	6	6	6	6	7	7	2	2	1	1	6	6	7	5	6	6	2	2	3	1
2	1	2	3	4	4	3	1	1	5	5	4	1	3	2	4	5	5	5	4	4	5	4	4	4	4	5	4	4	4	4	3	6	4	4	5	5	5	5	4	4	4
1	1	2	6	7	7	5	5	5	7	6	5	1	5	3	5	6	5	7	5	5	5	7	7	7	5	7	7	1	3	1	1	7	6	4	5	5	5	1	1	1	1
1	3	3	4	5	5	4	3	5	3	4	3	1	2	2	5	6	7	3	3	4	4	4	5	3	3	5	5	5	5	3	3	5	3	3	7	7	5	5	2	3	4
1	1	2	6	7	7	5	7	5	4	5	2	1	6	5	7	7	6	7	3	6	7	6	6	6	4	7	7	3	3	1	3	3	3	5	5	4	4	3	1	1	2
1	3	2	7	4	7	4	5	7	2	3	2	1	4	1	4	6	5	6	5	6	3	4	6	4	5	7	5	4	3	1	3	1	3	3	5	5	5	2	3	4	3
1	3	2	5	5	5	4	4	3	4	4	3	1	3	2	4	5	4	4	4	5	3	4	4	4	3	5	5	4	5	3	3	4	4	1	4	4	4	2	3	3	2
2	2	3	5	5	5	3	4	3	5	3	3	2	4	3	5	4	4	5	5	6	4	4	4	4	5	6	6	4	3	2	2	6	4	5	5	7	7	4	3	2	4
2	1	2	3	3	3	3	1	3	6	6	1	1	1	1	3	4	4	4	3	5	3	3	2	3	3	6	5	5	3	3	3	6	6	5	7	7	7	6	4	4	5
2	1	2	5	6	6	6	7	7	6	6	5	5	7	4	7	7	6	1	6	5	7	6	7	5	3	7	5	5	3	3	3	7	5	5	4	5	4	4	2	2	3
1	2	2	7	7	7	5	5	5	7	6	6	1	5	6	7	7	6	5	6	7	4	6	6	5	7	7	7	6	5	5	6	7	6	7	5	5	5	3	1	2	2
2	2	2	6	7	6	7	7	7	4	4	5	6	4	4	7	7	7	7	6	7	7	7	7	7	6	7	7	3	3	3	3	4	5	4	5	7	7	4	5	5	3
2	3	3	5	6	6	5	6	5	5	4	4	4	4	4	6	6	5	5	4	6	5	6	6	4	6	6	6	3	3	1	3	4	6	6	7	6	5	3	2	2	3
2	3	2	4	5	5	4	1	3	6	6	3	2	2	2	4	5	6	5	3	4	2	3	4	2	4	5	5	2	4	3	3	2	3	3	5	5	5	3	4	4	3
1	3	3	6	3	6	5	4	4	4	3	4	4	3	2	4	6	5	5	3	5	5	5	4	5	5	5	6	2	2	3	2	5	3	3	5	5	5	3	2	3	3
1	1	3	4	6	6	3	4	7	4	4	3	2	4	3	3	4	5	4	3	3	3	5	4	6	6	7	7	2	1	3	5	4	6	6	5	7	6	3	2	4	3
1	4	2	5	7	7	3	1	2	6	6	7	4	5	7	4	6	5	6	6	7	5	3	5	3	7	7	7	3	3	3	3	5	4	5	7	7	7	3	2	4	2
1	1	2	5	5	4	4	4	4	3	3	4	2	3	1	5	5	6	4	5	4	4	5	4	4	3	5	4	3	4	3	3	3	4	4	6	6	6	4	4	4	5
1	3	3	3	3	4	4	1	7	6	5	1	1	2	1	3	4	5	5	4	5	5	5	3	3	3	5	7	5	5	3	1	6	5	4	5	5	5	5	3	3	3
1	3	3	4	5	5	3	1	2	5	6	3	3	3	3	6	6	6	5	6	4	2	4	4	2	5	6	5	6	3	2	3	4	3	5	5	5	6	3	4	3	3
2	1	2	5	5	5	5	6	5	5	4	4	3	4	4	6	6	5	5	4	5	5	6	6	6	4	6	6	1	1	1	1	5	5	5	6	5	4	4	3	3	3
1	3	2	2	3	3	2	2	2	7	7	4	1	1	2	4	4	5	4	3	4	2	4	3	3	2	4	2	3	3	4	3	7	6	7	6	5	4	5	5	4	5
2	3	3	3	4	4	3	3	2	5	4	3	3	3	5	5	5	5	5	4	4	4	3	4	4	5	5	6	2	3	3	3	4	4	5	5	7	7	5	4	3	5
2	1	2	7	7	7	7	7	7	4	3	5	3	4	4	7	7	7	6	4	5	5	6	7	3	4	7	7	3	3	3	3	5	4	6	5	7	7	1	1	1	4
1	2	3	6	7	7	5	6	6	7	7	3	1	3	1	6	7	7	7	7	7	6	7	6	5	7	7	4	5	1	3	5	3	5	5	5	7	3	5	3	3	3
1	1	3	4	7	7	2	1	1	5	7	3	3	5	1	6	7	5	3	3	4	2	4	5	4	5	5	4	2	3	3	3	7	7	5	5	4	4	3	2	1	1
1	2	2	3	4	4	4	3	3	4	3	4	3	2	3	4	4	3	4	3	3	3	3	4	2	3	4	5	3	4	3	4	2	3	4	3	3	3	4	5	4	5
2	3	2	5	6	5	5	4	2	4	3	4	7	3	4	5	6	5	4	3	3	1	2	2	4	6	6	6	3	3	3	3	2	4	4	6	7	7	3	2	3	4
2	3	3	6	6	6	4	1	1	6	4	5	1	6	1	4	5	5	6	4	4	7	1	4	3	5	7	5	3	3	3	3	3	5	7	5	5	5	4	4	3	3
2	3	2	4	4	5	4	5	4	6	5	4	4	6	4	5	5	5	5	5	4	4	5	4	5	5	5	6	2	2	2	2	4	5	3	5	5	4	4	3	5	4
1	2	2	1	3	1	1	1	1	1	2	1	1	1	1	5	5	5	1	2	1	1	1	1	1	3	3	3	7	5	5	5	2	2	3	6	7	7	7	6	7	7
2	2	3	2	5	5	2	2	3	4	2	3	1	3	2	3	5	4	4	2	3	2	5	3	2	5	5	5	2	2	2	2	3	2	4	6	6	6	4	3	4	4
1	2	2	6	7	7	5	6	7	7	5	6	3	6	3	6	7	5	7	5	7	5	6	6	6	6	7	7	2	3	2	2	6	6	6	3	4	4	2	1	1	2
2	1	3	5	6	7	6	5	5	5	3	1	3	1	1	4	5	5	6	5	6	3	4	5	4	6	6	6	4	2	2	2	4	4	5	5	6	6	1	3	3	2
1	2	2	5	6	4	6	4	6	6	7	4	2	4	4	6	6	5	3	5	6	4	4	5	6	3	6	7	2	3	3	3	6	3	6	5	5	5	4	4	3	2
1	3	2	5	6	5	5	4	5	5	5	5	3	4	4	5	6	6	5	5	5	7	5	6	5	5	7	6	3	3	3	3	5	5	7	5	5	6	3	2	3	4
2	3	2	4	4	5	5	5	3	4	5	3	2	3	2	3	5	4	4	5	4	4	5	4	4	4	5	4	3	2	2	3	4	4	4	2	4	4	4	4	3	3
2	3	3	7	7	7	6	6	6	6	5	6	2	6	4	5	5	5	6	6	7	5	7	7	5	5	7	6	2	3	3	2	6	5	7	5	5	5	1	3	2	1
2	3	2	4	4	4	4	4	4	6	6	4	6	4	4	6	6	7	6	6	7	5	6	6	6	4	7	4	4	4	1	4	6	6	4	7	7	6	4	2	4	4
1	3	2	6	6	6	5	5	3	6	5	6	4	5	4	4	5	5	6	5	4	4	5	6	5	4	6	6	3	3	3	5	6	5	4	5	5	5	3	4	4	4
1	2	2	4	2	3	4	5	3	4	3	3	4	3	2	3	5	5	4	3	3	4	4	3	4	4	4	4	2	3	1	2	3	4	4	6	5	5	5	4	3	5
1	3	2	5	7	7	3	7	6	6	5	6	2	5	3	6	6	5	6	5	6	6	6	7	5	6	7	6	2	3	2	2	7	5	6	5	6	5	3	2	3	2
2	4	3	4	6	4	6	5	5	6	6	5	1	4	5	6	6	5	6	4	5	6	6	7	7	6	7	5	1	2	2	2	5	5	5	5	6	5	3	2	3	2
2	1	2	4	7	7	7	7	7	4	4	4	1	4	4	7	7	6	7	7	7	7	7	6	4	4	7	4	4	4	1	4	4	5	2	5	4	5	4	4	4	1
2	3	2	7	7	5	7	6	6	6	5	7	5	6	6	6	7	5	6	5	5	7	6	6	4	4	7	6	3	2	2	2	6	4	4	3	4	3	1	3	4	3
2	1	3	5	4	6	5	5	5	5	5	5	5	5	4	5	5	5	5	5	5	4	5	6	4	5	6	6	3	3	3	3	4	5	6	6	5	5	3	3	4	3
1	3	3	6	6	5	5	4	5	5	5	4	4	5	4	4	5	3	5	5	4	5	4	4	4	5	5	5	2	3	2	2	4	4	5	3	3	4	4	3	3	4
2	1	3	4	5	4	5	5	5	1	2	2	1	2	2	5	6	5	5	6	6	5	5	3	3	5	6	6	3	3	2	2	3	5	6	4	5	5	3	1	3	3
1	2	3	5	7	6	5	4	4	7	5	5	4	7	5	7	7	7	7	5	6	6	5	4	7	7	7	7	3	3	3	3	6	7	7	4	5	6	1	4	3	3
1	2	2	4	5	4	3	4	4	7	7	4	3	6	4	6	7	6	5	3	7	5	6	4	7	5	7	7	2	2	2	2	7	7	7	5	4	5	3	1	2	3
2	2	3	6	5	7	6	6	6	6	4	5	3	5	3	7	7	6	5	4	6	5	6	5	6	5	6	6	1	1	1	1	6	5	6	6	5	5	2	2	2	1
1	3	2	6	7	7	6	5	7	6	5	5	5	6	2	4	5	5	6	5	6	5	6	6	5	7	7	7	2	3	3	2	6	5	7	6	5	5	2	1	1	2
1	1	3	3	4	5	4	1	2	6	4	3	1	3	3	4	5	5	5	4	5	5	4	4	5	3	5	7	3	3	3	3	4	3	5	6	5	5	4	4	3	5
2	3	2	7	7	5	7	6	6	6	5	7	5	6	6	6	7	6	6	5	5	7	6	6	4	4	7	6	3	2	2	2	6	4	4	3	4	3	1	3	4	3
2	1	3	5	4	6	5	5	5	5	5	5	5	5	4	5	5	5	5	5	5	4	5	6	4	5	6	6	3	3	3	3	4	5	6	5	5	6	3	3	4	3
1	3	3	6	6	5	5	4	5	5	5	4	4	5	4	4	5	3	5	5	4	5	4	4	4	5	5	5	2	3	2	2	4	4	5	3	3	4	4	3	3	4
2	1	3	5	5	4	5	5	5	4	5	2	1	2	2	5	5	4	5	5	6	5	5	3	3	5	6	6	3	3	2	2	3	5	6	4	5	5	3	1	3	3
1	2	3	5	7	6	5	4	4	7	5	5	4	7	5	7	7	7	7	5	6	6	5	4	7	7	7	7	3	3	3	3	6	7	7	4	5	5	3	4	3	3
1	2	2	4	5	4	3	4	4	7	7	4	3	6	4	6	5	4	5	3	4	5	6	4	7	5	7	7	2	2	2	2	7	7	7	5	4	5	3	1	2	3
2	2	3	6	5	7	6	6	6	6	4	5	3	5	3	7	7	6	5	4	6	5	6	5	6	5	6	6	1	1	1	1	6	5	6	6	5	5	2	2	2	1
1	3	2	6	7	7	6	5	7	6	5	5	5	6	2	4	5	5	6	5	6	5	6	6	5	7	7	7	2	3	3	2	6	5	7	5	4	5	2	1	1	2
1	1	3	3	4	5	4	1	2	6	4	3	1	3	3	4	5	5	5	4	5	5	4	4	5	3	5	7	3	3	3	3	4	3	6	5	5	5	4	4	3	5
